# Supplementary material for: Isolation, In Vitro and In Silico Anti-Alzheimer and Anti-Inflammatory Studies on Phytosteroids from Aerial Parts of Fragaria × ananassa Duch
Source: Biomolecules. 2022 Oct 6;12(10):1430. doi: 10.3390/biom12101430 (PMC9599613; doi:10.3390/biom12101430)
Supplement: Supplementary file 1 [file biomolecules-12-01430-s001.zip]

Archive with 1 entries (1 files):
- biomolecules-1849934-supplementary.pdf
